# Supplementary material for: Hydrocarbon Resin-Based Composites with Low Thermal Expansion Coefficient and Dielectric Loss for High-Frequency Copper Clad Laminates
Source: Polymers (Basel). 2022 May 28;14(11):2200. doi: 10.3390/polym14112200 (PMC9182675; doi:10.3390/polym14112200)
Supplement: Supplementary file 1 [file polymers-14-02200-s001.zip]

Archive with 1 entries (1 files):
- polymers-1727002-supplementary.pdf
